# Supplementary material for: Colonization and Biodegradation Potential of Fungal Communities on Immersed Polystyrene vs. Biodegradable Plastics: A Time Series Study in a Marina Environment
Source: J Fungi (Basel). 2024 Jun 18;10(6):428. doi: 10.3390/jof10060428 (PMC11204492; doi:10.3390/jof10060428)
Supplement: Supplementary file 1 [file jof-10-00428-s001.zip]

Archive with 11 entries (11 files):
- .DS_Store
- Supplementary Figure S1.tiff
- Supplementary Figure S2.tiff
- Supplementary Figure S3.tiff
- Supplementary Figure S4.tif
- Supplementary Figure S5.tif
- Supplementary Figure S6.tif
- Supplementary Figure S7.tif
- Supplementary Figure S8.tif
- Supplementary Figure S9.tif
- Supplementary_Table_revised_vf.pdf
